# Supplementary material for: Targeting Notch to Maximize Chemotherapeutic Benefits: Rationale, Advanced Strategies, and Future Perspectives
Source: Cancers (Basel). 2021 Oct 12;13(20):5106. doi: 10.3390/cancers13205106 (PMC8533696; doi:10.3390/cancers13205106)
Supplement: Supplementary file 1 [file cancers-13-05106-s001.zip]

Archive with 1 entries (1 files):
- cancers-1380938-supplementary.pdf
